# Supplementary material for: Linkage between fecal androgen and glucocorticoid metabolites, spermaturia, body weight and onset of puberty in male African lions (Panthera leo)
Source: PLoS One. 2019 Jul 3;14(7):e0217986. doi: 10.1371/journal.pone.0217986 (PMC6609010; doi:10.1371/journal.pone.0217986)
Supplement: S2 File — (XLSX) [file pone.0217986.s005.xlsx]

## Sheet: Testost year and group avg 
Year of Age	Testosterone						Male 1	Male 2	Male 3	Male 4	Male 5	Male 6	Male 7	Male 8	Male 9	Male 10	Male 11	Male 12	Male 13	Male 14	Male 15	Male 16	Male 17	Male 18	Male 19	Male 20					<2	2-2.99	3-3.99	4-4.99	5-5.99	6-6.99	7-7.99	8-8.99	9-9.99	10-10.99	11-11.99	12-12.99	13-13.99	14-14.99	15-15.99		<2.99	3-4.99	5-10.99
	Mean	Stdev	count	SEM			T	T	T	T	T	T	T	T	T	T	T	T	T	T	T	T	T	T	T	T		Data in Columns:			0.218513	0.529699	0.448772	0.476865	0.300891	0.504567	0.554034	0.358951	0.307848	0.338032	0.747488	0.61144	0.905354	0.517053	0.483097		0.218513	0.448772	0.300891
<2	0.269284	0.0753021	6	0.0307419			0.218513	0.217626	0.213461		0.233936	0.366113	0.366053																		0.217626	0.324953	0.412998	0.46579		0.426542	0.488388					0.504604	0.447979				0.217626	0.412998	0.504567
2-2.99	0.488833	0.165563	5	0.0740422						0.529699	0.324953	0.738717	0.498296		0.3525																0.213461	0.738717	0.436435	0.664648		0.464702	0.442082										0.213461	0.436435	0.426542
3-3.99	0.484096	0.108224	5	0.0483992						0.448772	0.412998		0.436435	0.676039	0.446235																0.233936	0.498296	0.676039			0.456127	0.504032										0.233936	0.676039	0.464702
4-4.99	0.535768	0.111751	3								0.476865		0.46579	0.664648																	0.366113	0.3525	0.446235			0.374428											0.366113	0.446235	0.456127
5-5.99	0.300891		1															0.300891													0.366053																0.366053	0.476865	0.374428
6-6.99	0.445273	0.0484276	5	0.0216575												0.504567	0.426542	0.464702	0.456127			0.374428																									0.529699	0.46579	0.554034
7-7.99	0.497134	0.0461607	4	0.0230803												0.554034	0.488388				0.442082	0.504032																									0.324953	0.664648	0.488388
8-8.99	0.358951		1																		0.358951																										0.738717		0.442082
9-9.99	0.307848		1																	0.307848																											0.498296		0.504032
10-10.99	0.338032		1																	0.338032																											0.3525		0.358951
11-11.99	0.747488		1																				0.747488																										0.307848
12-12.99	0.558022	0.0755445	2																				0.61144	0.504604																									0.338032
13-13.99	0.676666	0.323413	2																					0.905354		0.447979
14-14.99	0.517053		1																						0.517053
15-15.99	0.483097		1																						0.483097
Testosterone by age group
<2.99	0.369079	0.164151	11	0.0494935	0.3525
3-4.99	0.503473	0.104767	8	0.0370406	0.457281
5-10.99	0.424663	0.0814932	13	0.0226022	0.442082
>11	0.602431	0.167253	7	0.0632155	0.517053
overall	0.457059	0.150243	39	0.0240582	0.448772
CI	0.048
	0.505059
	0.409059
							Mean	ni	1/ni	t0.025,35	MSE			Ho: No difference between the two groups
							0.369079	8	0.125	2.0301	0.0198426			sum of 1/ni	Mse*Sum	LSD	y1-y2	LSD Significance
							0.503473	6	0.166667	2.0301	0.0198426		2vs4	0.291667	0.00578743	0.0117491	0.134394	reject
							0.424663	7	0.142857	2.0301	0.0198426		2vs5	0.267857	0.00531499	0.01079	0.0555845	reject
							0.602431	4	0.25	2.0301	0.0198426		2vs11	0.375	0.00744098	0.0151059	0.233352	reject
													4vs5	0.309524	0.00614176	0.0124684	0.0788093	reject
													4vs11	0.416667	0.00826776	0.0167844	0.0989579	reject
	<2.99	3-4.99	5-10.99	>11									5vs11	0.392857	0.00779531	0.0158253	0.177767	reject
	0.218513	0.448772	0.300891	0.747488
	0.217626	0.476865	0.504567	0.61144
	0.213461	0.436435	0.426542	0.504604
	0.233936	0.676039	0.464702	0.905354
	0.366113	0.446235	0.456127	0.517053
	0.366053	0.46579	0.374428	0.483097
	0.529699	0.664648	0.307848	0.447979
	0.324953		0.338032
	0.738717		0.554034
	0.498296		0.488388
	0.3525		0.442082
			0.358951
			0.504032
[truncated: 6 more columns]

## Sheet: Cortisol year and group avg
Year of Age	GC						Male 1	Male 2	Male 3	Male 4	Male 5	Male 6	Male 7	Male 8	Male 9	Male 10	Male 11	Male 12	Male 13	Male 14	Male 15	Male 16	Male 17	Male 18	Male 19	Male 20					<2	2-2.99	3-3.99	4-4.99	5-5.99	6-6.99	7-7.99	8-8.99	9-9.99	10-10.99	11-11.99	12-12.99	13-13.99	14-14.99	15-15.99		<2.99	3-4.99	5-10.99
	Mean	Stdev	count	SEM			GC	GC	GC	GC	GC	GC	GC	GC	GC	GC	GC	GC	GC	GC	GC	GC	GC	GC	GC	GC			Data in Columns:		0.122928	0.146344	0.14051	0.226928	0.0887069	0.28232	0.18415	0.154841	0.173239	0.192305	0.330731	0.30319	0.149525				0.122928	0.14051	0.0887069
<2	0.123698	0.0208998	6	0.0085323			0.122928	0.111197	0.10664		0.132068	0.107985	0.16137																		0.111197	0.148361	0.116835	0.402921		0.233818	0.14663					0.238262		0.25125	0.191166		0.111197	0.116835	0.28232
2-2.99	0.170886	0.0255515	5	0.011427						0.146344	0.148361	0.166324	0.205314		0.188084																0.10664	0.166324	0.251373	0.116835		0.0981664	0.318376						0.12671				0.10664	0.251373	0.233818
3-3.99	0.249827	0.138646	5	0.0620044						0.14051	0.11174		0.251373	0.461206	0.284307																0.132068	0.205314	0.461206			0.222445	0.244256										0.132068	0.461206	0.0981664
4-4.99	0.248895	0.144303	3								0.116835		0.226928	0.402921																	0.107985	0.188084	0.284307			0.345118											0.107985	0.284307	0.222445
5-5.99	0.0887069		1															0.0887069													0.16137																0.16137	0.226928	0.345118
6-6.99	0.236374	0.0911568	5	0.0407666												0.28232	0.233818	0.0981664	0.222445			0.345118																									0.146344	0.402921	0.18415
7-7.99	0.223353	0.0750325	4	0.0375163												0.18415	0.14663				0.318376	0.244256																									0.148361	0.116835	0.14663
8-8.99	0.154841		1																		0.154841																										0.166324		0.318376
9-9.99	0.173239		1																	0.173239																											0.205314		0.244256
10-10.99	0.192305		1																	0.192305																											0.188084		0.154841
11-11.99	0.330731		1																				0.330731																										0.173239
12-12.99	0.270726	0.0459111	2																				0.30319	0.238262																									0.192305
13-13.99	0.138117	0.0161324	2																					0.149525		0.12671
14-14.99	0.25125		1																						0.25125
15-15.99	0.191166		1																						0.191166																						Anova: Single Factor
																																															SUMMARY
Cortisol by age group																																															Groups	Count	Sum
<2.99	0.145147	0.0329671	11	0.00993994	0.146344																																										<2.99	11	1.59662
3-4.99	0.249477	0.130131	8	0.0460083	0.23915																																										3-4.99	8	2.00091
5-10.99	0.20649	0.0783038	13	0.0217176	0.192305																																										5-10.99	13	2.68437
>11	0.227262	0.0759651	7	0.0287121	0.238262																																										>11	7	1.59083
Overall	0.201734	0.0882466	39	0.0141308	0.18415
																																															ANOVA
																																															Source of Variation	SS	df
																																															Between Groups	0.0588035	3
																																															Within Groups	0.236228	35
																																															Total	0.295032	38
0.08	#NAME?
0.14	#NAME?
0.2	#NAME?
0.26	#NAME?
0.32	#NAME?
0.38	#NAME?
0.44	#NAME?
[truncated: 11 more columns]

## Sheet: Testost Season
	Testosterone
	Winter	Spring	Summer	Fall
Male 1	0.182825	0.240993	0.271992	0.217846			Winter	Spring	Summer	Fall
Male 2	0.200795	0.250735	0.224615	0.205848		<2.5	0.320211	0.373197	0.419841	0.35065
Male 3	0.194918	0.257614	0.282395	0.227812		2.5-5	0.513973	0.365245	0.466462	0.505477
Male 4	0.437213	0.455838	0.516809	0.492926		5-10.99	0.462887	0.50839	0.596555	0.50584
Male 5	0.585302	0.660806	0.803392	0.608817		>11	0.552311	0.588015	0.421061	0.366099
Male 6	0.462724	0.365375	0.406246	0.461448
Male 7	0.359822	0.375602	0.424689	0.379309
Male 8	0.782332	0.371032	0.577929	0.764248
Male 9	0.451015	0.348973	0.456982	0.416903
Male 10	0.29633	0.390155	0.613831	0.579251
Male 11	0.514616	0.58511	0.499839	0.420825
Male 12	0.622451	0.472236	0.680962	0.485437
Male 13	0.406451	0.45666	0.519445	0.408744
Male 14	0.348454	0.497229	0.487933	0.443092
Male 15	0.469362	0.419067
Male 16	0.582543	0.738275	0.777321	0.69769
Male 17	0.305052	0.304103	0.371576	0.317707
Male 18	0.867195	1.01472	0.487	0.394449
Male 19	0.532499	0.519388	0.376417	0.323347
Male 20	0.504497	0.513848	0.44925	0.428893
Mean	0.45532	0.461888	0.485717	0.435505
Stdev	0.181762	0.18481	0.156996	0.150906
Count	20	20	19	19
SEM	0.0406433	0.0413248	0.0360174	0.0346203
Median	0.456869	0.437453	0.487	0.420825

## Sheet: Cortisol Season
	Glucocorticoids (Cortisol)															Winter								Spring								Summer								Fall
	Winter	Spring	Summer	Fall			Winter	Spring	Summer	Fall						>2.99	3-5	5-11	>11					>2.99	3-5	5-11	>11					>2.99	3-5	5-11	>11					>2.99	3-5	5-11	>11
Male 1	0.105292	0.131998	0.134507	0.130159		<2.5	0.146273	0.121431	0.139101	0.134504						0.105292	0.324121	0.528614	0.328646					0.131998	0.189517	0.166762	0.3608					0.134507	0.246617	0.247993	0.297221					0.130159	0.261466	0.292958	0.345937
Male 2	0.110108	0.125293	0.11854	0.0972572		2.5-5	0.231752	0.228621	0.256932	0.235541						0.110108	0.140657	0.286921	0.161806					0.125293	0.124254	0.214342	0.125785					0.11854	0.140084	0.199775	0.249879					0.0972572	0.148136	0.262533	0.233074
Male 3	0.0940731	0.105477	0.129764	0.100188		5-10.99	0.246118	0.182771	0.171023	0.236028						0.0940731	0.112965	0.256877	0.14411					0.105477	0.142551	0.19996	0.1133					0.129764	0.16825	0.175816	0.110639					0.100188	0.119215	0.285366	0.143766
Male 4	0.203696	0.100253	0.131582	0.151319		>11	0.212694	0.194571	0.213972	0.219526						0.203696	0.349265	0.208949	0.216212					0.100253	0.458164	0.164739	0.178399					0.131582	0.472779	0.13152	0.198149					0.151319	0.413347	0.257601	0.155329
Male 5	0.218198	0.144135	0.181111	0.193598												0.218198		0.0813664						0.144135		0.0848618						0.181111		0.0888928						0.193598		0.131308
Male 6	0.324121	0.189517	0.246617	0.261466														0.208682								0.259605								0.18214								0.186401
Male 7	0.140657	0.124254	0.140084	0.148136														0.151418								0.189128
Male 8	0.112965	0.142551	0.16825	0.119215
Male 9	0.349265	0.458164	0.472779	0.413347
Male 10	0.528614	0.166762	0.247993	0.292958
Male 11	0.286921	0.214342	0.199775	0.262533												Anova: Single Factor								Anova: Single Factor								Anova: Single Factor								Anova: Single Factor
Male 12	0.256877	0.19996	0.175816	0.285366
Male 13	0.208949	0.164739	0.13152	0.257601												SUMMARY	No difference in GC in Winter by age group							SUMMARY	No difference in GC in Spring by age group							SUMMARY	No difference in GC in Summer by age group							SUMMARY	No difference in GC in Fall by age group
Male 14	0.0813664	0.0848618	0.0888928	0.131308												Groups	Count	Sum	Average	Variance				Groups	Count	Sum	Average	Variance				Groups	Count	Sum	Average	Variance				Groups	Count	Sum	Average	Variance
Male 15	0.208682	0.259605														>2.99	5	0.731367	0.146273	0.0035457				>2.99	5	0.607157	0.121431	0.000336272				>2.99	5	0.695504	0.139101	0.000588098				>2.99	5	0.67252	0.134504	0.00158965
Male 16	0.151418	0.189128	0.18214	0.186401												3-5	4	0.927008	0.231752	0.0149167				3-5	4	0.914485	0.228621	0.0241732				3-5	4	1.02773	0.256932	0.0227382				3-5	4	0.942165	0.235541	0.0178194
Male 17	0.328646	0.3608		0.345937												5-11	7	1.72283	0.246118	0.0200798				5-11	7	1.2794	0.182771	0.00290061				5-11	6	1.02614	0.171023	0.00304067				5-11	6	1.41617	0.236028	0.00405444
Male 18	0.161806	0.125785		0.233074												>11	4	0.850774	0.212694	0.0069169				>11	4	0.778285	0.194571	0.0130767				>11	4	0.855888	0.213972	0.00638261				>11	4	0.878105	0.219526	0.0086747
Male 19	0.14411	0.1133		0.143766
Male 20	0.216212	0.178399		0.155329
																ANOVA								ANOVA								ANOVA								ANOVA
Mean	0.211599	0.178966	0.183291	0.205735												Source of Variation	SS	df	MS	F	P-value	F crit		Source of Variation	SS	df	MS	F	P-value	F crit		Source of Variation	SS	df	MS	F	P-value	F crit		Source of Variation	SS	df	MS	F	P-value	F crit
Stdev	0.110375	0.0911873	0.0918576	0.0886011												Between Groups	0.0313076	3	0.0104359	0.83419	0.49455	3.23887		Between Groups	0.0274891	3	0.00916304	1.12345	0.369053	3.23887		Between Groups	0.0353317	3	0.0117772	1.68377	0.213059	3.28738		Between Groups	0.0351895	3	0.0117298	1.65811	0.218444	3.28738
Count	20	20	15	19												Within Groups	0.200163	16	0.0125102					Within Groups	0.130498	16	0.00815615					Within Groups	0.104918	15	0.00699454					Within Groups	0.106113	15	0.00707422
SEM	0.0246806	0.0203901	0.0237175	0.0203265
																Total	0.23147	19						Total	0.157988	19						Total	0.14025	18						Total	0.141303	18
								Anova: Single Factor
								SUMMARY
								Groups	Count	Sum	Average	Variance
								Winter	20	4.23198	0.211599	0.0121826
								Spring	20	3.57933	0.178966	0.00831513
								Summer	19	3.60526	0.18975	0.00779165
								Fall	19	3.90896	0.205735	0.00785015
								ANOVA
								Source of Variation	SS	df	MS	F	P-value	F crit
								Between Groups	0.0131939	3	0.00439797	0.485015	0.69372	2.72828
								Within Groups	0.67101	74	0.00906771
								Total	0.684204	77

## Sheet: LOG Testost year and group avg 
Year of Age	Testosterone						Male 1	Male 2	Male 3	Male 4	Male 5	Male 6	Male 7	Male 8	Male 9	Male 10	Male 11	Male 12	Male 13	Male 14	Male 15	Male 16	Male 17	Male 18	Male 19	Male 20					<2	2.00-2.99	3-3.99	4-4.99	5-5.99	6-6.99	7-7.99	8-8.99	9-9.99	10-10.99	11-11.99	12-12.99	13-13.99	14-14.99	15-15.99		<2.99	3-4.99	5-10.99
	Mean	Stdev	count	SEM			T	T	T	T	T	T	T	T	T	T	T	T	T	T	T	T	T	T	T	T		Data in Columns:			-0.692403	-0.289086	-0.358841	-0.347698	-0.542276	-0.320327	-0.277263	-0.485402	-0.536066	-0.493215	-0.134898	-0.218525	-0.0717642	-0.29794	-0.334444		-0.692403	-0.358841	-0.542276
<2	-0.645379	0.181642	6	0.0741552			-0.692403	-0.949507	-0.646766		-0.666346	-0.464467	-0.452781																		-0.949507	-0.543836	-0.407599	-0.331912		-0.38876	-0.327398					-0.32032	-0.383476				-0.949507	-0.407599	-0.320327
2-2.49	#DIV/0!	#DIV/0!	0	#DIV/0!																											-0.646766	-0.171821	-0.380498	-0.193866		-0.359159	-0.425585										-0.646766	-0.380498	-0.38876
2.00-2.99	-0.361992	0.148967	5	0.06662						-0.289086	-0.543836	-0.171821	-0.328725		-0.476491																-0.666346	-0.328725	-0.192864			-0.351529	-0.314677										-0.666346	-0.192864	-0.359159
3-3.99	-0.34301	0.0857482	5	0.0383478						-0.358841	-0.407599		-0.380498	-0.192864	-0.375249																-0.464467	-0.476491	-0.375249			-0.439624											-0.464467	-0.375249	-0.351529
4-4.99	-0.291159	0.084627	3								-0.347698		-0.331912	-0.193866																	-0.452781																-0.452781	-0.347698	-0.439624
5-5.99	-0.542276		1															-0.542276																													-0.289086	-0.331912	-0.277263
6-6.99	-0.37188	0.045022	5	0.0201344												-0.320327	-0.38876	-0.359159	-0.351529			-0.439624																									-0.543836	-0.193866	-0.327398
7-7.99	-0.336231	0.063256	4	0.031628												-0.277263	-0.327398				-0.425585	-0.314677																									-0.171821		-0.425585
8-8.99	-0.485402		1																		-0.485402																										-0.328725		-0.314677
9-9.99	-0.536066		1																	-0.536066																											-0.476491		-0.485402
10-10.99	-0.493215		1																	-0.493215																													-0.536066
11-11.99	-0.134898		1																				-0.134898																										-0.493215
12-12.99	-0.269422	0.0719799	2																				-0.218525	-0.32032
13-13.99	-0.22762	0.220414	2																					-0.0717642		-0.383476																		Anova: Single Factor
14-14.99	-0.29794		1																						-0.29794
15-15.99	-0.334444		1																						-0.334444																			SUMMARY
																																												Groups	Count	Sum	Average	Variance
Testosterone by age group																																												<2.99	11	-5.68223	-0.516566	0.0472756
<2.49	-0.645379	0.181642	6	0.0741552	-0.656556																																							3-4.99	8	-2.58853	-0.323566	0.00696793
2.50-4.99	-0.338345	0.108813	13	0.0301793	-0.347698																																							5-10.99	13	-5.26128	-0.404714	0.00789847
5-10.99	-0.404714	0.0888733	7	0.033591	-0.38876																																							>11	7	-1.76137	-0.251624	0.0130298
>11	-0.251624	0.114148	4	0.057074	-0.29794
overall	-0.392139	0.165647	30	0.0302429																																								ANOVA
																																												Source of Variation	SS	df	MS	F	P-value
																																												Between Groups	0.348189	3	0.116063	5.84918	0.00238927
																																												Within Groups	0.694492	35	0.0198426
																																												Total	1.04268	38
																																														Mean	ni	1/ni	t0.025,35
																																														-0.516566	11	0.0909091	2.0301
																																														-0.323566	8	0.125	2.0301
																																														-0.404714	13	0.0769231	2.0301
																																														-0.251624	7	0.142857	2.0301
																																													MSE/2
																																													0.00992131		sum of 1/ni	Mse/2*Sum	y1-y2
																																														2vs4	0.215909	0.0021421	0.193
																																														2vs5	0.167832	0.00166511	0.92128
																																														2vs11	0.233766	0.00231927	0.264942
																																														4vs5	0.201923	0.00200334	0.0811481
																																														4vs11	0.267857	0.00265749	0.071942
																																														5vs11	0.21978	0.00218051	0.15309
-1	#NAME?
-0.9	#NAME?
-0.8	#NAME?
-0.7	#NAME?
-0.6	#NAME?
-0.5	#NAME?
-0.4	#NAME?
-0.3	#NAME?
-0.2	#NAME?
-0.1	#NAME?
[truncated: 12 more columns]

## Sheet: LOG T year and group diff gps
Year of Age	Testosterone						Male 1	Male 2	Male 3	Male 4	Male 5	Male 6	Male 7	Male 8	Male 9	Male 10	Male 11	Male 12	Male 13	Male 14	Male 15	Male 16	Male 17	Male 18	Male 19	Male 20					<2	2-2.49	2.50-2.99	3-3.99	4-4.99	5-5.99	6-6.99	7-7.99	8-8.99	9-9.99	10-10.99	11-11.99	12-12.99	13-13.99	14-14.99	15-15.99		<2.49	2.50-4.99
	Mean	Stdev	count	SEM			T	T	T	T	T	T	T	T	T	T	T	T	T	T	T	T	T	T	T	T		Data in Columns:			-0.692403	-0.631632	-0.289086	-0.358841	-0.347698	-0.542276	-0.320327	-0.277263	-0.485402	-0.536066	-0.493215	-0.134898	-0.218525	-0.0717642	-0.29794	-0.334444		-0.692403	-0.289086
<2	-0.645379	0.181642	6	0.0741552			-0.692403	-0.949507	-0.646766		-0.666346	-0.464467	-0.452781																		-0.949507	-0.186095	-0.445711	-0.407599	-0.331912		-0.38876	-0.327398					-0.32032	-0.383476				-0.949507	-0.445711
2-2.49	-0.394112	0.224229	3	0.129459							-0.631632	-0.186095	-0.364609																		-0.646766	-0.364609	-0.106162	-0.380498	-0.193866		-0.359159	-0.425585										-0.646766	-0.106162
2.50-2.99	-0.320916	0.148367	5	0.0663518						-0.289086	-0.445711	-0.106162	-0.287132		-0.476491																-0.666346		-0.287132	-0.192864			-0.351529	-0.314677										-0.666346	-0.287132
3-3.99	-0.34301	0.0857482	5	0.0383478						-0.358841	-0.407599		-0.380498	-0.192864	-0.375249																-0.464467		-0.476491	-0.375249			-0.439624											-0.464467	-0.476491
4-4.99	-0.291159	0.084627	3								-0.347698		-0.331912	-0.193866																	-0.452781																	-0.452781	-0.358841
5-5.99	-0.542276		1															-0.542276																														-0.631632	-0.407599
6-6.99	-0.37188	0.045022	5	0.0201344												-0.320327	-0.38876	-0.359159	-0.351529			-0.439624																										-0.186095	-0.380498
7-7.99	-0.336231	0.063256	4	0.031628												-0.277263	-0.327398				-0.425585	-0.314677																										-0.364609	-0.192864
8-8.99	-0.485402		1																		-0.485402																												-0.375249
9-9.99	-0.536066		1																	-0.536066																													-0.347698
10-10.99	-0.493215		1																	-0.493215																													-0.331912
11-11.99	-0.134898		1																				-0.134898																										-0.193866
12-12.99	-0.269422	0.0719799	2																				-0.218525	-0.32032
13-13.99	-0.22762	0.220414	2																					-0.0717642		-0.383476
14-14.99	-0.29794		1																						-0.29794
15-15.99	-0.334444		1																						-0.334444
Testosterone by age group
<2.49	-0.561623	0.221302	9	0.0737673	-0.631632
2.50-4.99	-0.322547	0.10679	13	0.0296181	-0.347698
5-10.99	-0.404714	0.0888733	7	0.033591	-0.38876
>11	-0.251624	0.114148	4	0.057074	-0.29794
overall	-0.38739	0.168379	33	0.029311
[truncated: 7 more columns]

## Sheet: LOG Cort Year and group avg
Year of Age	GC						Male 1	Male 2	Male 3	Male 4	Male 5	Male 6	Male 7	Male 8	Male 9	Male 10	Male 11	Male 12	Male 13	Male 14	Male 15	Male 16	Male 17	Male 18	Male 19	Male 20					<2	2-2.99	3-3.99	4-4.99	5-5.99	6-6.99	7-7.99	8-8.99	9-9.99	10-10.99	11-11.99	12-12.99	13-13.99	14-14.99	15-15.99		<2.99	3-4.99	5-10.99
	Mean	Stdev	count	SEM			GC	GC	GC	GC	GC	GC	GC	GC	GC	GC	GC	GC	GC	GC	GC	GC	GC	GC	GC	GC			Data in Columns:		-0.946723	-0.853627	-0.880735	-0.960381	-1.13408	-0.565613	-0.768704	-0.850751	-0.807359	-0.771	-0.497647	-0.530619	-0.835521	-0.62865	-0.751323		-0.946723	-0.880735	-1.13408
<2	-0.945378	0.0593294	6	0.0242211			-0.946723	-0.987473	-0.995135		-0.921113	-0.982973	-0.83885																		-0.987473	-0.912424	-0.97502	-0.644186		-0.651032	-0.852482					-0.630149	-0.926866				-0.987473	-0.97502	-0.565613
2-2.99	-0.808059	0.0831857	5	0.0372018						-0.853627	-0.912424	-0.825821	-0.711268		-0.737157																-0.995135	-0.825821	-0.64581	-0.407184		-1.07084	-0.711916										-0.995135	-0.64581	-0.651032
3-3.99	-0.685486	0.24903	5	0.111369						-0.880735	-0.97502		-0.64581	-0.350069	-0.575795																-0.921113	-0.711268	-0.350069			-0.666694	-0.644819										-0.921113	-0.350069	-1.07084
4-4.99	-0.670584	0.277542	3								-0.960381		-0.644186	-0.407184																	-0.982973	-0.737157	-0.575795			-0.477015											-0.982973	-0.575795	-0.666694
5-5.99	-1.13408		1															-1.13408													-0.83885																-0.83885	-0.960381	-0.477015
6-6.99	-0.686239	0.227962	5	0.101948												-0.565613	-0.651032	-1.07084	-0.666694			-0.477015																									-0.853627	-0.644186	-0.768704
7-7.99	-0.74448	0.0880228	4	0.0440114												-0.768704	-0.852482				-0.711916	-0.644819																									-0.912424	-0.407184	-0.852482
8-8.99	-0.850751		1																		-0.850751																										-0.825821		-0.711916
9-9.99	-0.807359		1																	-0.807359																											-0.711268		-0.644819
10-10.99	-0.771		1																	-0.771																											-0.737157		-0.850751
11-11.99	-0.497647		1																				-0.497647																										-0.807359
12-12.99	-0.580384	0.0703778	2																				-0.530619	-0.630149																									-0.771
13-13.99	-0.881193	0.0645902	2																					-0.835521		-0.926866
14-14.99	-0.62865		1																						-0.62865
15-15.99	-0.751323		1																						-0.751323
Cortisol by age group
<2.99	-0.88296	0.0983391	11	0.0296503	-0.912424
3-4.99	-0.679897	0.239803	8	0.0847832	-0.644998
5-10.99	-0.767101	0.184652	13	0.0512134	-0.768704
>11	-0.685825	0.158466	7	0.0598944	-0.630149
Overall	-0.767303	0.18594	39	0.0297743	-0.771
[truncated: 5 more columns]

## Sheet: Testost year and group avg  (2
Year of Age	Testosterone						Male 1	Male 2	Male 3	Male 4	Male 5	Male 6	Male 7	Male 8	Male 9	Male 10	Male 11	Male 12	Male 13	Male 14	Male 15	Male 16	Male 17	Male 18	Male 19	Male 20					<2	2-2.49	2.50-2.99	3-3.99	4-4.99	5-5.99	6-6.99	7-7.99	8-8.99	9-9.99	10-10.99	11-11.99	12-12.99	13-13.99	14-14.99	15-15.99			<2.49
	Mean	Stdev	count	SEM			T	T	T	T	T	T	T	T	T	T	T	T	T	T	T	T	T	T	T	T		Data in Columns:			0.218513	0.247543	0.529699	0.448772	0.476865	0.300891	0.504567	0.554034	0.358951	0.307848	0.338032	0.747488	0.61144	0.905354	0.517053	0.483097			0.218513
<2	0.269284	0.0753021	6	0.0307419			0.218513	0.217626	0.213461		0.233936	0.366113	0.366053																		0.217626	0.725904	0.411469	0.412998	0.46579		0.426542	0.488388					0.504604	0.447979					0.217626
2-2.49	0.474284	0.240149	3	0.13865							0.247543	0.725904	0.449406																			0.449406	0.797656																0.213461
2.50-2.99	0.528727	0.171526	5	0.0767089						0.529699	0.411469	0.797656	0.552309		0.3525																0.213461		0.552309	0.436435	0.664648		0.464702	0.442082											0.233936
3-3.99	0.484096	0.108224	5	0.0483992						0.448772	0.412998		0.436435	0.676039	0.446235																0.233936			0.676039			0.456127	0.504032											0.366113
4-4.99	0.535768	0.111751	3	0.0645194							0.476865		0.46579	0.664648																	0.366113		0.3525	0.446235			0.374428												0.366053
5-5.99	0.300891		1															0.300891													0.366053																		0.247543
6-6.99	0.445273	0.0484276	5	0.0216575												0.504567	0.426542	0.464702	0.456127			0.374428																											0.725904
7-7.99	0.497134	0.0461607	4	0.0230803												0.554034	0.488388				0.442082	0.504032																											0.449406
8-8.99	0.358951		1																		0.358951
9-9.99	0.307848		1																	0.307848
10-10.99	0.338032		1																	0.338032
11-11.99	0.747488		1																				0.747488
12-12.99	0.558022	0.0755445	2																				0.61144	0.504604
13-13.99	0.676666	0.323413	2																					0.905354		0.447979																							Anova: Single Factor
14-14.99	0.517053		1																						0.517053
15-15.99	0.483097		1																						0.483097																								SUMMARY
																																																	Groups
Testosterone by age group																																																	<2.49
<2.49	0.337617	0.181552	9	0.0605174	0.366083																																												2.5-4.99
2.5-4.99	0.513186	0.104767	13	0.029057	0.457281																																												5-10.99
5-10.99	0.424663	0.0814932	13	0.0226022	0.442082																																												>11
>11	0.602431	0.167253	7	0.0632155	0.517053
overall	0.463038	0.156266	42	0.0241124																																													ANOVA
																																																	Source of Variation
																																																	Between Groups
																																																	Within Groups
																																																	Total
							Mean	ni	1/ni	t0.025,35	MSE			Ho: No difference between the two groups
							0.369079	8	0.125	2.0301	0.0198426			sum of 1/ni	Mse*Sum	LSD	y1-y2	LSD Significance
							0.503473	6	0.166667	2.0301	0.0198426		2vs4	0.291667	0.00578743	0.0117491	0.134394	reject																															Mean
							0.424663	7	0.142857	2.0301	0.0198426		2vs5	0.267857	0.00531499	0.01079	0.0555845	reject																															0.337617
							0.602431	4	0.25	2.0301	0.0198426		2vs11	0.375	0.00744098	0.0151059	0.233352	reject																															0.513186
													4vs5	0.309524	0.00614176	0.0124684	0.0788093	reject																															0.424663
													4vs11	0.416667	0.00826776	0.0167844	0.0989579	reject																															0.602431
	<2.99	3-4.99	5-10.99	>11									5vs11	0.392857	0.00779531	0.0158253	0.177767	reject
	0.218513	0.448772	0.300891	0.747488
	0.217626	0.476865	0.504567	0.61144
	0.213461	0.436435	0.426542	0.504604
	0.233936	0.676039	0.464702	0.905354																																												2	0.337617
	0.366113	0.446235	0.456127	0.517053																																												5	0.424663
	0.366053	0.46579	0.374428	0.483097																																												4	0.513186
	0.529699	0.664648	0.307848	0.447979																																												11	0.602431
	0.324953		0.338032
	0.738717		0.554034
	0.498296		0.488388
	0.3525		0.442082
			0.358951
			0.504032
[truncated: 10 more columns]

## Sheet: Tables
	Table ##: Male fecal testosterone (µg/g feces).
		Age Group
		<2.99	3-4.99	5-10.99	>11	Overall
	Mean ± SEM	0.3691 ± 0.0580	0.5115 ± 0.0404	0.4247 ± 0.0308	0.6024 ± 0.0836	0.4582 ± 0.0247
	Peak	1.5003	1.3685	1.5802	1.7312	-
	N	8	5	7	4	23
	Median	0.3525	0.4713	0.4421	0.5171	-
	0.3691	0.0580363
	0.5115	0.0404
	0.4247	0.0308015
	0.6024	0.0836263
	Table ## Male fecal glucocorticoids (µg/g feces)
		Age Group
		<2.99	3-4.99	5-10.99	>11	Overall
	Mean ± SEM	0.1451 ± 0.0099	0.2501 ± 0.0457	0.2065 ± 0.0217	0.2273 ± 0.0287	0.204103
	Peak	1.1126	0.6807	2.8597	0.5665	-
	N	11	7	13	7	38
	Median	0.146344	0.2392	0.192305	0.238262	-
				0.145147	0.00993994
				0.2501	0.0457
				0.20649	0.0217176
				0.227262	0.0287121
				0.204103	0.0143025

## Sheet: anova
This spreadsheet performs a one-way analysis of variance on up to 50 groups with up to 1000 observations per group.
It is based on Box 9.1 and Box 9.2 of Sokal and Rohlf (1995).
It comes with the mussel data from http://udel.edu/~mcdonald/statanovasig.html entered as an example.
To use the spreadsheet, replace the mussel data with your data in columns B through AY, rows 41 through 1040.
If you have 20 or fewer groups, it calculates Gabriel's comparison intervals with alpha=0.05 (see Box 9.11 of Sokal and Rohlf 1995).
With 20 or fewer groups, it also calculates the Tukey-Kramer minimum significant difference
for each pair of means; see the other sheet in this workbook.
For more information, see http://udel.edu/~mcdonald/statanovasig.html and http://udel.edu/~mcdonald/statanovaunplanned.html.
	sum of squares	degrees of freedom	mean square	Fs	p	variance component (%)
among groups	0.348189	3	0.116063	5.84918	0.00238927	33.6638		0.0228511
within groups	0.694492	35	0.0198426			66.3362
total	1.04268	38
grand mean	-0.392139
average sample size, No	9.55556
	<2.99	3-4.99	5-10.99	>11
mean	-0.516566	-0.323566	-0.404714	-0.251624	-	-	-	-	-	-	-	-	-	-	-	-	-	-	-	-	-	-	-	-	-	-	-	-	-	-	-	-	-	-	-	-	-	-	-	-	-	-	-	-	-	-	-	-	-
Gabriel comparison interval	0.0834683	0.0978752	0.0767796	0.104633	-	-	-	-	-	-	-	-	-	-	-	-	-	-	-	-	-	-	-	-	-	-	-	-	-	-	-	-	-	-	-	-	-	-	-	-	-	-	-	-	-	-	-	-	-
n	11	8	13	7	-	-	-	-	-	-	-	-	-	-	-	-	-	-	-	-	-	-	-	-	-	-	-	-	-	-	-	-	-	-	-	-	-	-	-	-	-	-	-	-	-	-	-	-	-
sum of squares	0.472756	0.0487755	0.0947816	0.0781785	-	-	-	-	-	-	-	-	-	-	-	-	-	-	-	-	-	-	-	-	-	-	-	-	-	-	-	-	-	-	-	-	-	-	-	-	-	-	-	-	-	-	-	-	-
n X group deviate	0.170305	0.0376177	0.00205582	0.138211	-	-	-	-	-	-	-	-	-	-	-	-	-	-	-	-	-	-	-	-	-	-	-	-	-	-	-	-	-	-	-	-	-	-	-	-	-	-	-	-	-	-	-	-	-
1 if data present	1	1	1	1	-	-	-	-	-	-	-	-	-	-	-	-	-	-	-	-	-	-	-	-	-	-	-	-	-	-	-	-	-	-	-	-	-	-	-	-	-	-	-	-	-	-	-	-	-
ENTER YOUR GROUP NAMES HERE --->	<2.99	3-4.99	5-10.99	>11
ENTER --->	-0.692403	-0.358841	-0.542276	-0.134898
DATA --->	-0.949507	-0.407599	-0.320327	-0.218525
HERE --->	-0.646766	-0.380498	-0.38876	-0.32032
	-0.666346	-0.192864	-0.359159	-0.0717642
	-0.464467	-0.375249	-0.351529	-0.383476
	-0.452781	-0.347698	-0.439624	-0.29794
	-0.289086	-0.331912	-0.277263	-0.334444
	-0.543836	-0.193866	-0.327398
	-0.171821		-0.425585
	-0.328725		-0.314677
	-0.476491		-0.485402
			-0.536066
			-0.493215
[truncated: 23 more columns]
